# Supplementary material for: Phylogenetic signal in tooth wear dietary niche proxies
Source: Ecol Evol. 2018 May 3;8(11):5355–68. doi: 10.1002/ece3.4052 (PMC6010706; doi:10.1002/ece3.4052)
Supplement: Supplementary file 8 [file ECE3-8-5355-s008.xlsx]

## Sheet: Sheet1
	Appendix I. List of species included in this study and their associated citations.
	Species	Metric	Citation
	Aepyprymnus_rufescens	Low magnification microwear	Christensen (2014)
	Ailuropoda_melanoleuca	Low magnification microwear	Christensen (2014)
	Ailurops_ursinus	Low magnification microwear	Christensen (2014)
	Alces_alces	Low magnification microwear	Christensen (2014)
	Aotus_lemurinus	Low magnification microwear	Christensen (2014)
	Bison_bison	Low magnification microwear	Christensen (2014)
	Blarina_brevicauda	Low magnification microwear	Christensen (2014)
	Cacajao_melanocephalus	Low magnification microwear	Christensen (2014)
	Callosciurus_prevostii	Low magnification microwear	Christensen (2014)
	Capra_hircus	Low magnification microwear	Christensen (2014)
	Cephalophus_natalensis	Low magnification microwear	Christensen (2014)
	Ceratotherium_simum	Low magnification microwear	Christensen (2014)
	Chiropotes_satanas	Low magnification microwear	Christensen (2014)
	Chrotogale_owstoni	Low magnification microwear	Christensen (2014)
	Colobus_guereza	Low magnification microwear	Christensen (2014)
	Crocuta_crocuta	Low magnification microwear	Christensen (2014)
	Dactylopsila_trivirgata	Low magnification microwear	Christensen (2014)
	Dasyurus_hallucatus	Low magnification microwear	Christensen (2014)
	Dendrolagus_dorianus	Low magnification microwear	Christensen (2014)
	Dendrolagus_inustus	Low magnification microwear	Christensen (2014)
	Dendrolagus_lumholtzi	Low magnification microwear	Christensen (2014)
	Diceros_bicornis	Low magnification microwear	Christensen (2014)
	Dorcopsis_hageni	Low magnification microwear	Christensen (2014)
	Dorcopsis_muelleri	Low magnification microwear	Christensen (2014)
	Echinops_telfairi	Low magnification microwear	Christensen (2014)
	Equus_caballus	Low magnification microwear	Christensen (2014)
	Equus_hemionus	Low magnification microwear	Christensen (2014)
	Erinaceus_concolor	Low magnification microwear	Christensen (2014)
	Felis_silvestris	Low magnification microwear	Christensen (2014)
	Geogale_aurita	Low magnification microwear	Christensen (2014)
	Gerbilliscus_leucogaster	Low magnification microwear	Christensen (2014)
	Giraffa_camelopardalis	Low magnification microwear	Christensen (2014)
	Hemibelideus_lemuroides	Low magnification microwear	Christensen (2014)
	Hemiechinus_auritus	Low magnification microwear	Christensen (2014)
	Hemigalus_derbyanus	Low magnification microwear	Christensen (2014)
	Hippopotamus_amphibius	Low magnification microwear	Christensen (2014)
	Hyaena_hyaena	Low magnification microwear	Christensen (2014)
	Hypsiprymnodon_moschatus	Low magnification microwear	Christensen (2014)
	Isoodon_macrourus	Low magnification microwear	Christensen (2014)
	Kobus_ellipsiprymnus	Low magnification microwear	Christensen (2014)
	Macropus_fuliginosus	Low magnification microwear	Christensen (2014)
	Macropus_giganteus	Low magnification microwear	Christensen (2014)
	Macropus_parryi	Low magnification microwear	Christensen (2014)
	Macropus_robustus	Low magnification microwear	Christensen (2014)
	Macropus_rufogriseus	Low magnification microwear	Christensen (2014)
	Macropus_rufus	Low magnification microwear	Christensen (2014)
	Mus_bufo	Low magnification microwear	Christensen (2014)
	Nasalis_larvatus	Low magnification microwear	Christensen (2014)
	Nectogale_elegans	Low magnification microwear	Christensen (2014)
	Neomys_fodiens	Low magnification microwear	Christensen (2014)
	Neurotrichus_gibbsii	Low magnification microwear	Christensen (2014)
	Odocoileus_hemionus	Low magnification microwear	Christensen (2014)
	Okapia_johnstoni	Low magnification microwear	Christensen (2014)
	Ototylomys_phyllotis	Low magnification microwear	Christensen (2014)
	Ovis_aries	Low magnification microwear	Christensen (2014)
	Oxymycterus_paramensis	Low magnification microwear	Christensen (2014)
	Oxymycterus_sp.	Low magnification microwear	Christensen (2014)
	Pan_troglodytes	Low magnification microwear	Christensen (2014)
	Panthera_leo	Low magnification microwear	Christensen (2014)
	Panthera_pardus	Low magnification microwear	Christensen (2014)
	Panthera_tigris	Low magnification microwear	Christensen (2014)
	Perameles_nasuta	Low magnification microwear	Christensen (2014)
	Peromyscus_leucopus	Low magnification microwear	Christensen (2014)
	Petauroides_volans	Low magnification microwear	Christensen (2014)
	Petaurus_australis	Low magnification microwear	Christensen (2014)
	Petrogale_lateralis	Low magnification microwear	Christensen (2014)
	Phascolarctos_cinereus	Low magnification microwear	Christensen (2014)
	Pithecia_pithecia	Low magnification microwear	Christensen (2014)
	Potorous_tridactylus	Low magnification microwear	Christensen (2014)
	Pseudocheirus_archeri	Low magnification microwear	Christensen (2014)
	Pseudochirops_cupreus	Low magnification microwear	Christensen (2014)
	Pseudochirulus_mayeri	Low magnification microwear	Christensen (2014)
	Ratufa_bicolor	Low magnification microwear	Christensen (2014)
	Scalopus_aquaticus	Low magnification microwear	Christensen (2014)
	Sciurus_carolinensis	Low magnification microwear	Christensen (2014)
	Scutisorex_somereni	Low magnification microwear	Christensen (2014)
	Setonix_brachyurus	Low magnification microwear	Christensen (2014)
	Solenodon_cubanus	Low magnification microwear	Christensen (2014)
	Solenodon_paradoxus	Low magnification microwear	Christensen (2014)
	Soriculus_nigrescens	Low magnification microwear	Christensen (2014)
	Spilocuscus_maculatus	Low magnification microwear	Christensen (2014)
	Suncus_murinus	Low magnification microwear	Christensen (2014)
	Sylvisorex_howelli	Low magnification microwear	Christensen (2014)
	Syncerus_caffer	Low magnification microwear	Christensen (2014)
	Tapirus_bairdii	Low magnification microwear	Christensen (2014)
	Tapirus_indicus	Low magnification microwear	Christensen (2014)
	Tenrec_ecaudatus	Low magnification microwear	Christensen (2014)
	Theropithecus_gelada	Low magnification microwear	Christensen (2014)
	Thylacinus_cynocephalus	Low magnification microwear	Christensen (2014)
	Thylogale_billardierii	Low magnification microwear	Christensen (2014)
	Tragulus_javanicus	Low magnification microwear	Christensen (2014)
	Trichosurus_caninus	Low magnification microwear	Christensen (2014)
	Trichosurus_vulpecula	Low magnification microwear	Christensen (2014)
	Tylomys_mirae	Low magnification microwear	Christensen (2014)
	Vombatus_ursinus	Low magnification microwear	Christensen (2014)
	Zygodontomys_brevicauda	Low magnification microwear	Christensen (2014)
	Panthera_leo	DMTA	DeSantis & Patterson (2017)
	Puma_concolor	DMTA	DeSantis and Haupt (2014)
	Crocuta_crocuta	DMTA	DeSantis et al. (2012)
	Panthera_leo	DMTA	DeSantis et al. (2012)
	Smilodon_fatalis	DMTA	DeSantis et al. (2012)
	Canis_dirus	DMTA	DeSantis et al. (2015)
	Canis_lupus	DMTA	DeSantis et al. (2015)
	Lycaon_pictus	DMTA	DeSantis et al. (2015)
	Acinonyx_jubatus	DMTA	DeSantis et al. 2012
	Ailuropoda_melanoleuca	DMTA	Donohue et al. (2013)
	Arctodus_simus	DMTA	Donohue et al. (2013)
	Helarctos_malayanus	DMTA	Donohue et al. (2013)
	Tremarctos_ornatus	DMTA	Donohue et al. (2013)
	Ursus_americanus	DMTA	Donohue et al. (2013)
	Ursus_maritimus	DMTA	Donohue et al. (2013)
	Aepyceros_melampus	Traditional mesowear	Fortelius and Solounias (2000)
	Alcelaphus_buselaphus	Traditional mesowear	Fortelius and Solounias (2000)
	Alces_alces	Traditional mesowear	Fortelius and Solounias (2000)
	Ammodorcas_clarkei	Traditional mesowear	Fortelius and Solounias (2000)
	Antidorcas_marsupialis	Traditional mesowear	Fortelius and Solounias (2000)
	Antilocapra_americana	Traditional mesowear	Fortelius and Solounias (2000)
	Axis_porcinus	Traditional mesowear	Fortelius and Solounias (2000)
	Bison_bison	Traditional mesowear	Fortelius and Solounias (2000)
	Boselaphus_tragocamelus	Traditional mesowear	Fortelius and Solounias (2000)
	Budorcas_taxicolor	Traditional mesowear	Fortelius and Solounias (2000)
	Camelus_dromedarius	Traditional mesowear	Fortelius and Solounias (2000)
	Capra_ibex	Traditional mesowear	Fortelius and Solounias (2000)
	Capreolus_capreolus	Traditional mesowear	Fortelius and Solounias (2000)
	Capricornis_sumatraensis	Traditional mesowear	Fortelius and Solounias (2000)
	Ceratotherium_simum	Traditional mesowear	Fortelius and Solounias (2000)
	Cervus_elaphus	Traditional mesowear	Fortelius and Solounias (2000)
	Connochaetes_taurinus	Traditional mesowear	Fortelius and Solounias (2000)
	Damaliscus_lunatus	Traditional mesowear	Fortelius and Solounias (2000)
	Dicerorhinus_sumatrensis	Traditional mesowear	Fortelius and Solounias (2000)
	Diceros_bicornis	Traditional mesowear	Fortelius and Solounias (2000)
	Equus_grevyi	Traditional mesowear	Fortelius and Solounias (2000)
	Equus_quagga	Traditional mesowear	Fortelius and Solounias (2000)
	Eudorcas_thomsonii	Traditional mesowear	Fortelius and Solounias (2000)
	Giraffa_camelopardalis	Traditional mesowear	Fortelius and Solounias (2000)
	Hippotragus_equinus	Traditional mesowear	Fortelius and Solounias (2000)
	Hippotragus_niger	Traditional mesowear	Fortelius and Solounias (2000)
	Kobus_ellipsiprymnus	Traditional mesowear	Fortelius and Solounias (2000)
	Litocranius_walleri	Traditional mesowear	Fortelius and Solounias (2000)
	Nanger_granti	Traditional mesowear	Fortelius and Solounias (2000)
	Odocoileus_hemionus	Traditional mesowear	Fortelius and Solounias (2000)
	Odocoileus_virginianus	Traditional mesowear	Fortelius and Solounias (2000)
	Okapia_johnstoni	Traditional mesowear	Fortelius and Solounias (2000)
	Ourebia_ourebi	Traditional mesowear	Fortelius and Solounias (2000)
	Ovibos_moschatus	Traditional mesowear	Fortelius and Solounias (2000)
	Ovis_canadensis	Traditional mesowear	Fortelius and Solounias (2000)
	Procavia_capensis	Traditional mesowear	Fortelius and Solounias (2000)
	Redunca_fulvorufula	Traditional mesowear	Fortelius and Solounias (2000)
	Rhinoceros_sondaicus	Traditional mesowear	Fortelius and Solounias (2000)
	Rhinoceros_unicornis	Traditional mesowear	Fortelius and Solounias (2000)
	Rusa_unicolor	Traditional mesowear	Fortelius and Solounias (2000)
	Saiga_tatarica	Traditional mesowear	Fortelius and Solounias (2000)
	Syncerus_caffer	Traditional mesowear	Fortelius and Solounias (2000)
	Taurotragus_oryx	Traditional mesowear	Fortelius and Solounias (2000)
	Tetracerus_quadricornis	Traditional mesowear	Fortelius and Solounias (2000)
	Tragelaphus_angasii	Traditional mesowear	Fortelius and Solounias (2000)
	Tragelaphus_eurycerus	Traditional mesowear	Fortelius and Solounias (2000)
	Tragelaphus_imberbis	Traditional mesowear	Fortelius and Solounias (2000)
	Tragelaphus_scriptus	Traditional mesowear	Fortelius and Solounias (2000)
	Tragelaphus_strepsiceros	Traditional mesowear	Fortelius and Solounias (2000)
	Vicugna_vicugna	Traditional mesowear	Fortelius and Solounias (2000)
	Alcelaphus_buselaphus	Traditional mesowear	Fraser et al. (2014)
	Alces_alces	Traditional mesowear	Fraser et al. (2014)
	Antidorcas_marsupialis	Traditional mesowear	Fraser et al. (2014)
	Antilocapra_americana	Traditional mesowear	Fraser et al. (2014)
	Antilope_cervicapra	Traditional mesowear	Fraser et al. (2014)
	Cervus_canadensis	Traditional mesowear	Fraser et al. (2014)
	Connochaetes_gnou	Traditional mesowear	Fraser et al. (2014)
	Connochaetes_taurinus	Traditional mesowear	Fraser et al. (2014)
	Damaliscus_pygargus	Traditional mesowear	Fraser et al. (2014)
	Eudorcas_thomsonii	Traditional mesowear	Fraser et al. (2014)
	Gazella_dorcas	Traditional mesowear	Fraser et al. (2014)
	Hippotragus_niger	Traditional mesowear	Fraser et al. (2014)
	Kobus_kob	Traditional mesowear	Fraser et al. (2014)
	Litocranius_walleri	Traditional mesowear	Fraser et al. (2014)
	Madoqua_kirkii	Traditional mesowear	Fraser et al. (2014)
	Madoqua_phillipsi	Traditional mesowear	Fraser et al. (2014)
	Muntiacus_muntjak	Traditional mesowear	Fraser et al. (2014)
	Nanger_granti	Traditional mesowear	Fraser et al. (2014)
	Neotragus_batesi	Traditional mesowear	Fraser et al. (2014)
	Neotragus_moschatus	Traditional mesowear	Fraser et al. (2014)
	Odocoileus_virginianus	Traditional mesowear	Fraser et al. (2014)
	Oreotragus_oreotragus	Traditional mesowear	Fraser et al. (2014)
	Ourebia_ourebi	Traditional mesowear	Fraser et al. (2014)
	Procapra_gutturosa	Traditional mesowear	Fraser et al. (2014)
	Pudu_mephistophiles	Traditional mesowear	Fraser et al. (2014)
	Rangifer_tarandus	Traditional mesowear	Fraser et al. (2014)
	Raphicerus_campestris	Traditional mesowear	Fraser et al. (2014)
	Raphicerus_melanotis	Traditional mesowear	Fraser et al. (2014)
	Saiga_tatarica	Traditional mesowear	Fraser et al. (2014)
	Sylvicapra_grimmia	Traditional mesowear	Fraser et al. (2014)
	Puma_concolor	DMTA	Haupt et al. (2012)
	Phascolarctos_cinereus	DMTA	Hedberg & DeSantis (2016)
	Sarcophilus_harrisii	DMTA	Jiang & DeSantis (2014)
	Aepyceros_melampus	Kaiser mesowear	Kaiser et al. (2009)
	Alcelaphus_buselaphus	Kaiser mesowear	Kaiser et al. (2009)
	Alces_alces	Kaiser mesowear	Kaiser et al. (2009)
	Ammodorcas_clarkei	Kaiser mesowear	Kaiser et al. (2009)
	Antidorcas_marsupialis	Kaiser mesowear	Kaiser et al. (2009)
	Antilocapra_americana	Kaiser mesowear	Kaiser et al. (2009)
	Axis_axis	Kaiser mesowear	Kaiser et al. (2009)
	Axis_porcinus	Kaiser mesowear	Kaiser et al. (2009)
	Bison_bison	Kaiser mesowear	Kaiser et al. (2009)
	Blastocerus_dichotomus	Kaiser mesowear	Kaiser et al. (2009)
	Boselaphus_tragocamelus	Kaiser mesowear	Kaiser et al. (2009)
	Budorcas_taxicolor	Kaiser mesowear	Kaiser et al. (2009)
	Camelus_dromedarius	Kaiser mesowear	Kaiser et al. (2009)
	Capra_ibex	Kaiser mesowear	Kaiser et al. (2009)
	Capreolus_capreolus	Kaiser mesowear	Kaiser et al. (2009)
	Capricornis_sumatraensis	Kaiser mesowear	Kaiser et al. (2009)
	Cephalophus_dorsalis	Kaiser mesowear	Kaiser et al. (2009)
	Cephalophus_silvicultor	Kaiser mesowear	Kaiser et al. (2009)
	Ceratotherium_simum	Kaiser mesowear	Kaiser et al. (2009)
	Cervus_elaphus	Kaiser mesowear	Kaiser et al. (2009)
	Connochaetes_gnou	Kaiser mesowear	Kaiser et al. (2009)
	Connochaetes_taurinus	Kaiser mesowear	Kaiser et al. (2009)
	Damaliscus_lunatus	Kaiser mesowear	Kaiser et al. (2009)
	Dendrohyrax_dorsalis	Kaiser mesowear	Kaiser et al. (2009)
	Dicerorhinus_sumatrensis	Kaiser mesowear	Kaiser et al. (2009)
	Diceros_bicornis	Kaiser mesowear	Kaiser et al. (2009)
	Equus_africanus	Kaiser mesowear	Kaiser et al. (2009)
	Equus_ferus	Kaiser mesowear	Kaiser et al. (2009)
	Equus_grevyi	Kaiser mesowear	Kaiser et al. (2009)
	Equus_hemionus	Kaiser mesowear	Kaiser et al. (2009)
	Equus_quagga	Kaiser mesowear	Kaiser et al. (2009)
	Equus_zebra	Kaiser mesowear	Kaiser et al. (2009)
	Giraffa_camelopardalis	Kaiser mesowear	Kaiser et al. (2009)
	Heterohyrax_brucei	Kaiser mesowear	Kaiser et al. (2009)
	Hippotragus_equinus	Kaiser mesowear	Kaiser et al. (2009)
	Hippotragus_niger	Kaiser mesowear	Kaiser et al. (2009)
	Hyemoschus_aquaticus	Kaiser mesowear	Kaiser et al. (2009)
	Kobus_ellipsiprymnus	Kaiser mesowear	Kaiser et al. (2009)
	Kobus_kob	Kaiser mesowear	Kaiser et al. (2009)
	Kobus_leche	Kaiser mesowear	Kaiser et al. (2009)
	Lama_guanicoe	Kaiser mesowear	Kaiser et al. (2009)
	Litocranius_walleri	Kaiser mesowear	Kaiser et al. (2009)
	Mazama_americana	Kaiser mesowear	Kaiser et al. (2009)
	Moschiola_meminna	Kaiser mesowear	Kaiser et al. (2009)
	Nanger_granti	Kaiser mesowear	Kaiser et al. (2009)
	Odocoileus_hemionus	Kaiser mesowear	Kaiser et al. (2009)
	Odocoileus_virginianus	Kaiser mesowear	Kaiser et al. (2009)
	Okapia_johnstoni	Kaiser mesowear	Kaiser et al. (2009)
	Oreotragus_oreotragus	Kaiser mesowear	Kaiser et al. (2009)
	Oryx_gazella	Kaiser mesowear	Kaiser et al. (2009)
	Ourebia_ourebi	Kaiser mesowear	Kaiser et al. (2009)
	Ovibos_moschatus	Kaiser mesowear	Kaiser et al. (2009)
	Ovis_canadensis	Kaiser mesowear	Kaiser et al. (2009)
	Ozotoceros_bezoarticus	Kaiser mesowear	Kaiser et al. (2009)
	Procavia_capensis	Kaiser mesowear	Kaiser et al. (2009)
	Rangifer_tarandus	Kaiser mesowear	Kaiser et al. (2009)
	Raphicerus_campestris	Kaiser mesowear	Kaiser et al. (2009)
	Raphicerus_melanotis	Kaiser mesowear	Kaiser et al. (2009)
	Redunca_arundinum	Kaiser mesowear	Kaiser et al. (2009)
	Redunca_fulvorufula	Kaiser mesowear	Kaiser et al. (2009)
	Rucervus_duvaucelii	Kaiser mesowear	Kaiser et al. (2009)
	Rusa_unicolor	Kaiser mesowear	Kaiser et al. (2009)
	Saiga_tatarica	Kaiser mesowear	Kaiser et al. (2009)
	Syncerus_caffer	Kaiser mesowear	Kaiser et al. (2009)
	Taurotragus_oryx	Kaiser mesowear	Kaiser et al. (2009)
	Tetracerus_quadricornis	Kaiser mesowear	Kaiser et al. (2009)
	Tragelaphus_angasii	Kaiser mesowear	Kaiser et al. (2009)
	Tragelaphus_eurycerus	Kaiser mesowear	Kaiser et al. (2009)
	Tragelaphus_imberbis	Kaiser mesowear	Kaiser et al. (2009)
	Tragelaphus_scriptus	Kaiser mesowear	Kaiser et al. (2009)
	Tragelaphus_strepsiceros	Kaiser mesowear	Kaiser et al. (2009)
	Tragulus_javanicus	Kaiser mesowear	Kaiser et al. (2009)
	Tragulus_napu	Kaiser mesowear	Kaiser et al. (2009)
	Vicugna_vicugna	Kaiser mesowear	Kaiser et al. (2009)
	Cephalophus_dorsalis	Traditional mesowear	Louys et al. (2012)
	Cephalophus_leucogaster	Traditional mesowear	Louys et al. (2012)
	Cephalophus_nigrifrons	Traditional mesowear	Louys et al. (2012)
	Cephalophus_silvicultor	Traditional mesowear	Louys et al. (2012)
	Cephalophus_weynsi	Traditional mesowear	Louys et al. (2012)
	Hippotragus_equinus	Traditional mesowear	Louys et al. (2012)
	Kobus_ellipsiprymnus	Traditional mesowear	Louys et al. (2012)
	Neotragus_batesi	Traditional mesowear	Louys et al. (2012)
	Philantomba_maxwelli	Traditional mesowear	Louys et al. (2012)
	Philantomba_monticola	Traditional mesowear	Louys et al. (2012)
	Redunca_arundinum	Traditional mesowear	Louys et al. (2012)
	Redunca_redunca	Traditional mesowear	Louys et al. (2012)
	Sylvicapra_grimmia	Traditional mesowear	Louys et al. (2012)
	Tragelaphus_eurycerus	Traditional mesowear	Louys et al. (2012)
	Tragelaphus_scriptus	Traditional mesowear	Louys et al. (2012)
	Tragelaphus_spekii	Traditional mesowear	Louys et al. (2012)
	Alces_alces	DMTA	Merceron et al. (2014)
	Bison_bonasus	DMTA	Merceron et al. (2014)
	Capreolus_capreolus	DMTA	Merceron et al. (2014)
	Cervus_elaphus	DMTA	Merceron et al. (2014)
	Macropus_giganteus	DMTA	Prideaux et al. (2009)
	Procoptodon_goliah	DMTA	Prideaux et al. (2009)
	Wallabia_bicolor	DMTA	Prideaux et al. (2009)
	Cephalophus_dorsalis	Traditional mesowear	Rivals et al. (2011)
	Ovis_ammon	Traditional mesowear	Rivals et al. (2011)
	Pantholops_hodgsonii	Traditional mesowear	Rivals et al. (2011)
	Procapra_gutturosa	Traditional mesowear	Rivals et al. (2011)
	Acinonyx_jubatus	DMTA	Schubert et al. (2010)
	Crocuta_crocuta	DMTA	Schubert et al. (2010)
	Panthera_leo	DMTA	Schubert et al. (2010)
	Aepyceros_melampus	DMTA	Scott (2012)
	Antidorcas_marsupialis	DMTA	Scott (2012)
	Cephalophus_silvicultor	DMTA	Scott (2012)
	Damaliscus_lunatus	DMTA	Scott (2012)
	Damaliscus_pygargus	DMTA	Scott (2012)
	Hippotragus_niger	DMTA	Scott (2012)
	Kobus_ellipsiprymnus	DMTA	Scott (2012)
	Kobus_leche	DMTA	Scott (2012)
	Litocranius_walleri	DMTA	Scott (2012)
	Nanger_granti	DMTA	Scott (2012)
	Neotragus_batesi	DMTA	Scott (2012)
	Oreotragus_oreotragus	DMTA	Scott (2012)
	Philantomba_monticola	DMTA	Scott (2012)
	Raphicerus_campestris	DMTA	Scott (2012)
	Raphicerus_sharpei	DMTA	Scott (2012)
	Redunca_arundinum	DMTA	Scott (2012)
	Redunca_fulvorufula	DMTA	Scott (2012)
	Sylvicapra_grimmia	DMTA	Scott (2012)
	Syncerus_caffer	DMTA	Scott (2012)
	Taurotragus_oryx	DMTA	Scott (2012)
	Tragelaphus_angasii	DMTA	Scott (2012)
	Tragelaphus_eurycerus	DMTA	Scott (2012)
	Tragelaphus_imberbis	DMTA	Scott (2012)
	Tragelaphus_spekii	DMTA	Scott (2012)
	Tragelaphus_strepsiceros	DMTA	Scott (2012)
	Alouatta_palliata	DMTA	Scott et al. (2012)
	Ateles_belzebuth	DMTA	Scott et al. (2012)
	Ateles_hybridus	DMTA	Scott et al. (2012)
	Cebus_nigritus	DMTA	Scott et al. (2012)
	Cebus_xanthosternos	DMTA	Scott et al. (2012)
	Cercocebus_atys	DMTA	Scott et al. (2012)
	Colobus_guereza	DMTA	Scott et al. (2012)
	Colobus_polykomos	DMTA	Scott et al. (2012)
	Gorilla_beringei	DMTA	Scott et al. (2012)
	Gorilla_gorilla	DMTA	Scott et al. (2012)
	Lophocebus_albigena	DMTA	Scott et al. (2012)
	Macaca_fascicularis	DMTA	Scott et al. (2012)
	Pan_troglodytes	DMTA	Scott et al. (2012)
	Papio_cynocephalus	DMTA	Scott et al. (2012)
	Papio_ursinus	DMTA	Scott et al. (2012)
	Pongo_pygmaeus	DMTA	Scott et al. (2012)
	Presbytis_rubicunda	DMTA	Scott et al. (2012)
	Procolobus_badius	DMTA	Scott et al. (2012)
	Sapajus_robustus	DMTA	Scott et al. (2012)
	Semnopithecus_entellus	DMTA	Scott et al. (2012)
	Theropithecus_gelada	DMTA	Scott et al. (2012)
	Trachypithecus_cristatus	DMTA	Scott et al. (2012)
	Alcelaphus_buselaphus	Low magnification microwear	Solounias & Sembrebon (2002)
	Alces_alces	Low magnification microwear	Solounias & Sembrebon (2002)
	Antilocapra_americana	Low magnification microwear	Solounias & Sembrebon (2002)
	Axis_axis	Low magnification microwear	Solounias & Sembrebon (2002)
	Bison_bison	Low magnification microwear	Solounias & Sembrebon (2002)
	Boselaphus_tragocamelus	Low magnification microwear	Solounias & Sembrebon (2002)
	Budorcas_taxicolor	Low magnification microwear	Solounias & Sembrebon (2002)
	Camelus_bactrianus	Low magnification microwear	Solounias & Sembrebon (2002)
	Camelus_dromedarius	Low magnification microwear	Solounias & Sembrebon (2002)
	Capra_ibex	Low magnification microwear	Solounias & Sembrebon (2002)
	Capricornis_sumatraensis	Low magnification microwear	Solounias & Sembrebon (2002)
	Cephalophus_dorsalis	Low magnification microwear	Solounias & Sembrebon (2002)
	Cephalophus_natalensis	Low magnification microwear	Solounias & Sembrebon (2002)
	Cephalophus_niger	Low magnification microwear	Solounias & Sembrebon (2002)
	Cephalophus_silvicultor	Low magnification microwear	Solounias & Sembrebon (2002)
	Cervus_canadensis	Low magnification microwear	Solounias & Sembrebon (2002)
	Connochaetes_taurinus	Low magnification microwear	Solounias & Sembrebon (2002)
	Diceros_bicornis	Low magnification microwear	Solounias & Sembrebon (2002)
	Elephas_maximus	Low magnification microwear	Solounias & Sembrebon (2002)
	Equus_grevyi	Low magnification microwear	Solounias & Sembrebon (2002)
	Equus_quagga	Low magnification microwear	Solounias & Sembrebon (2002)
	Eudorcas_thomsonii	Low magnification microwear	Solounias & Sembrebon (2002)
	Giraffa_camelopardalis	Low magnification microwear	Solounias & Sembrebon (2002)
	Hippotragus_niger	Low magnification microwear	Solounias & Sembrebon (2002)
	Hylochoerus_meinertzhageni	Low magnification microwear	Solounias & Sembrebon (2002)
	Kobus_ellipsiprymnus	Low magnification microwear	Solounias & Sembrebon (2002)
	Lama_glama	Low magnification microwear	Solounias & Sembrebon (2002)
	Litocranius_walleri	Low magnification microwear	Solounias & Sembrebon (2002)
	Loxodonta_africana	Low magnification microwear	Solounias & Sembrebon (2002)
	Moschus_moschiferus	Low magnification microwear	Solounias & Sembrebon (2002)
	Muntiacus_muntjak	Low magnification microwear	Solounias & Sembrebon (2002)
	Nanger_granti	Low magnification microwear	Solounias & Sembrebon (2002)
	Okapia_johnstoni	Low magnification microwear	Solounias & Sembrebon (2002)
	Ovibos_moschatus	Low magnification microwear	Solounias & Sembrebon (2002)
	Ovis_canadensis	Low magnification microwear	Solounias & Sembrebon (2002)
	Potamochoerus_porcus	Low magnification microwear	Solounias & Sembrebon (2002)
	Rucervus_duvaucelii	Low magnification microwear	Solounias & Sembrebon (2002)
	Rusa_unicolor	Low magnification microwear	Solounias & Sembrebon (2002)
	Tapirus_bairdii	Low magnification microwear	Solounias & Sembrebon (2002)
	Tapirus_terrestris	Low magnification microwear	Solounias & Sembrebon (2002)
	Taurotragus_oryx	Low magnification microwear	Solounias & Sembrebon (2002)
	Tetracerus_quadricornis	Low magnification microwear	Solounias & Sembrebon (2002)
	Tragelaphus_eurycerus	Low magnification microwear	Solounias & Sembrebon (2002)
	Tragelaphus_imberbis	Low magnification microwear	Solounias & Sembrebon (2002)
	Tragelaphus_scriptus	Low magnification microwear	Solounias & Sembrebon (2002)
	Tragelaphus_strepsiceros	Low magnification microwear	Solounias & Sembrebon (2002)
	Tragulus spp.	Low magnification microwear	Solounias & Sembrebon (2002)
	Vicugna_vicugna	Low magnification microwear	Solounias & Sembrebon (2002)
	Canis_latrans	DMTA	Ungar et al. (2010)
	Lycaon_pictus	DMTA	Ungar et al. (2010)
	Cervus__nippon	Traditional mesowear	Yamada (2012)
	Sorex_arcticus	DMTA	Withnell and Ungar 2014
	Scutisorex_congicus	DMTA	Withnell and Ungar 2015
	Notiosorex_crawfordi	DMTA	Withnell and Ungar 2016
	Neomys_fodiens	DMTA	Withnell and Ungar 2017
	Crocidura_leucodon	DMTA	Withnell and Ungar 2018
	Suncus_murinus	DMTA	Withnell and Ungar 2019
	Scutisorex_somereni	DMTA	Withnell and Ungar 2020
	Sorex_vagrans	DMTA	Withnell and Ungar 2021
	Myosorex_varius	DMTA	Withnell and Ungar 2022

## Sheet: Sheet2
Sorex_arcticus		Withnell and Ungar 2014
Scutisorex_congicus		Withnell and Ungar 2015
Notiosorex_crawfordi		Withnell and Ungar 2016
Neomys_fodiens		Withnell and Ungar 2017
Crocidura_leucodon		Withnell and Ungar 2018
Suncus_murinus		Withnell and Ungar 2019
Scutisorex_somereni		Withnell and Ungar 2020
Sorex_vagrans		Withnell and Ungar 2021
Myosorex_varius		Withnell and Ungar 2022
		Withnell and Ungar 2023
		Withnell and Ungar 2024
		Withnell and Ungar 2025
		Withnell and Ungar 2026
		Withnell and Ungar 2027
		Withnell and Ungar 2028
		Withnell and Ungar 2029
		Withnell and Ungar 2030
		Withnell and Ungar 2031
		Withnell and Ungar 2032
		Withnell and Ungar 2033
		Withnell and Ungar 2034
		Withnell and Ungar 2035
		Withnell and Ungar 2036
		Withnell and Ungar 2037
		Withnell and Ungar 2038
		Withnell and Ungar 2039
		Withnell and Ungar 2040
		Withnell and Ungar 2041
		Withnell and Ungar 2042
		Withnell and Ungar 2043
		Withnell and Ungar 2044
		Withnell and Ungar 2045
		Withnell and Ungar 2046
		Withnell and Ungar 2047
		Withnell and Ungar 2048
		Withnell and Ungar 2049
		Withnell and Ungar 2050
		Withnell and Ungar 2051
		Withnell and Ungar 2052
		Withnell and Ungar 2053
		Withnell and Ungar 2054
		Withnell and Ungar 2055
		Withnell and Ungar 2056
		Withnell and Ungar 2057
		Withnell and Ungar 2058
		Withnell and Ungar 2059
		Withnell and Ungar 2060
		Withnell and Ungar 2061
		Withnell and Ungar 2062
		Withnell and Ungar 2063
		Withnell and Ungar 2064
		Withnell and Ungar 2065
		Withnell and Ungar 2066
		Withnell and Ungar 2067
		Withnell and Ungar 2068
		Withnell and Ungar 2069
		Withnell and Ungar 2070
		Withnell and Ungar 2071
		Withnell and Ungar 2072
		Withnell and Ungar 2073
		Withnell and Ungar 2074
		Withnell and Ungar 2075
		Withnell and Ungar 2076
		Withnell and Ungar 2077
		Withnell and Ungar 2078
		Withnell and Ungar 2079
		Withnell and Ungar 2080
		Withnell and Ungar 2081
		Withnell and Ungar 2082
		Withnell and Ungar 2083
		Withnell and Ungar 2084
		Withnell and Ungar 2085
		Withnell and Ungar 2086
		Withnell and Ungar 2087
		Withnell and Ungar 2088
		Withnell and Ungar 2089
		Withnell and Ungar 2090
		Withnell and Ungar 2091
		Withnell and Ungar 2092
		Withnell and Ungar 2093
		Withnell and Ungar 2094
		Withnell and Ungar 2095
		Withnell and Ungar 2096
		Withnell and Ungar 2097
		Withnell and Ungar 2098
		Withnell and Ungar 2099
		Withnell and Ungar 2100
		Withnell and Ungar 2101
		Withnell and Ungar 2102
		Withnell and Ungar 2103
		Withnell and Ungar 2104
		Withnell and Ungar 2105
		Withnell and Ungar 2106
		Withnell and Ungar 2107
		Withnell and Ungar 2108
		Withnell and Ungar 2109
		Withnell and Ungar 2110
		Withnell and Ungar 2111
		Withnell and Ungar 2112
		Withnell and Ungar 2113
		Withnell and Ungar 2114
		Withnell and Ungar 2115
		Withnell and Ungar 2116
		Withnell and Ungar 2117
		Withnell and Ungar 2118
		Withnell and Ungar 2119
		Withnell and Ungar 2120
		Withnell and Ungar 2121
		Withnell and Ungar 2122
		Withnell and Ungar 2123
		Withnell and Ungar 2124
		Withnell and Ungar 2125
		Withnell and Ungar 2126
		Withnell and Ungar 2127
		Withnell and Ungar 2128
		Withnell and Ungar 2129
		Withnell and Ungar 2130
		Withnell and Ungar 2131
		Withnell and Ungar 2132
		Withnell and Ungar 2133
		Withnell and Ungar 2134
		Withnell and Ungar 2135
		Withnell and Ungar 2136
		Withnell and Ungar 2137
		Withnell and Ungar 2138
		Withnell and Ungar 2139
		Withnell and Ungar 2140
		Withnell and Ungar 2141
		Withnell and Ungar 2142
		Withnell and Ungar 2143
		Withnell and Ungar 2144
		Withnell and Ungar 2145
		Withnell and Ungar 2146
